# Supplementary material for: Lanthanum enhances biomass and bioactive metabolite production in Glycyrrhiza uralensis via coordinated gene regulation
Source: Front Plant Sci. 2025 Oct 16;16:1696545. doi: 10.3389/fpls.2025.1696545 (PMC12571737; doi:10.3389/fpls.2025.1696545)
Supplement: Supplementary file 1 [file Table1.xls]

## Sheet: Sheet1
gene_id	La1(fpkm)	La2(fpkm)	La3(fpkm)	W1(fpkm)	W2(fpkm)	W3(fpkm)	La(fpkm)Mean	W(fpkm)Mean	log2FoldChange	pvalue	padj	gene_name	gene_chr	gene_start	gene_end	gene_strand	gene_length	gene_biotype	gene_description	tf_family
Glyur000409s00019929	149.439	122.634	138.143	522.383	456.098	374.309	136.739	450.93	-1.72013	2.83467e-15	3.54874e-12	Glyur000409s00019929	Scaffold00409	7361	18556	-	1659	-	- && Q9SLG3.1 RecName: Full=Zinc transporter 3; AltName: Full=ZRT/IRT-like protein 3; Flags: Precursor && PF02535:ZIP Zinc transporter	-
Glyur000116s00009201	4585.36	4809.17	4410.78	8221.72	7978.87	7875.04	4601.77	8025.21	-0.802374	8.30164e-12	6.0625e-09	Glyur000116s00009201	Scaffold00116	3307	23438	-	4266	-	- && Q5JK32.2 RecName: Full=Potassium transporter 5; AltName: Full=OsHAK5 && PF02705:K+ potassium transporter	K_trans
Glyur000267s00016676	523.518	473.623	445.78	106.803	188.306	167.76	480.974	154.29	1.6382	2.64227e-11	1.61547e-08	Glyur000267s00016676	Scaffold00267	118722	134035	-	1716	-	- && O81016.1 RecName: Full=ABC transporter G family member 32; Short=ABC transporter ABCG.32; Short=AtABCG32; AltName: Full=Pleiotropic drug resistance protein 4; AltName: Full=Protein PERMEABLE CUTICLE 1 && PF00005:ABC transporter|PF14510:ABC-transporter extracellular N-terminal	ABC_tran
Glyur000239s00017904	2572.28	2900.94	2671.74	6209.38	4432.29	7064.36	2714.99	5902.01	-1.12027	1.1328e-08	3.63187e-06	Glyur000239s00017904	Scaffold00239	208053	218133	-	1993	-	- && Q9LPV5.1 RecName: Full=High affinity nitrate transporter 2.5; Short=AtNRT2:5 && PF07690:Major Facilitator Superfamily	MFS_1
Glyur000061s00006519	1033.54	921.872	946.426	1609.45	1860.35	1630.09	967.279	1699.96	-0.813477	2.0197e-08	5.6487e-06	Glyur000061s00006519	Scaffold00061	108019	111036	-	1756	-	- && Q8GW61.2 RecName: Full=Sugar transport protein 14; AltName: Full=Hexose transporter 14 && PF00083:Sugar (and other) transporter	Sugar_tr
Glyur000296s00018762	1092.35	1103.71	957.203	1964.75	1804.52	1683.42	1051.09	1817.57	-0.790094	8.1872e-08	1.79714e-05	Glyur000296s00018762	Scaffold00296	141359	145187	+	1650	-	- && O04089.1 RecName: Full=Zinc transporter 4, chloroplastic; AltName: Full=ZRT/IRT-like protein 4; Flags: Precursor && PF02535:ZIP Zinc transporter	-
Glyur000404s00017750	145.582	143.778	185.17	53.9303	37.8504	62.0616	158.177	51.2808	1.62673	8.203e-08	1.79714e-05	Glyur000404s00017750	Scaffold00404	123427	126888	-	1577	-	- && Q9LS22.1 RecName: Full=Aluminum-activated malate transporter 14; Short=AtALMT14 && PF11744:Aluminium activated malate transporter	-
Glyur000026s00001866	2584.81	2568.98	2667.82	760.311	984.112	1536.03	2607.2	1093.48	1.25333	3.93128e-07	6.89022e-05	Glyur000026s00001866	Scaffold00026	87911	97318	+	4948	-	- && O80690.2 RecName: Full=Beta-glucosidase 46; Short=AtBGLU46; Flags: Precursor && PF03151:Triose-phosphate Transporter family|PF00232:Glycosyl hydrolase family 1	Glyco_hydro_1
Glyur000496s00030944	238.138	204.038	229.258	413.465	622.64	437.341	223.812	491.149	-1.13399	4.98975e-07	8.68745e-05	Glyur000496s00030944	Scaffold00496	10505	20082	-	4383	-	- && Q9LJX0.1 RecName: Full=ABC transporter B family member 19; Short=ABC transporter ABCB.19; Short=AtABCB19; AltName: Full=Multidrug resistance protein 11; AltName: Full=P-glycoprotein 19 && PF07673:Protein of unknown function (DUF1602)|PF00005:ABC transporter|PF00664:ABC transporter transmembrane region	ABC_membrane
Glyur000283s00016948	246.815	287.557	199.866	696.864	478.808	467.402	244.746	547.691	-1.16211	1.46281e-06	0.000219756	Glyur000283s00016948	Scaffold00283	97790	98473	+	684	-	- && Q9M2C0.1 RecName: Full=Vacuolar iron transporter homolog 4; AltName: Full=Protein NODULIN-LIKE 4 && PF01988:VIT family	DUF125
Glyur000064s00005629	1521.38	1723.22	1341.26	4881.22	3010.06	2462.1	1528.62	3451.13	-1.17478	4.04802e-06	0.000516614	Glyur000064s00005629	Scaffold00064	213886	217374	+	1801	-	- && Q05085.1 RecName: Full=Protein NRT1/ PTR FAMILY 6.3; Short=AtNPF6.3; AltName: Full=Nitrate transporter 1.1; Short=AtNRT1; AltName: Full=Nitrate/chlorate transporter; AltName: Full=Protein CHLORINA 1 && PF00854:POT family	-
Glyur001701s00038223	875.422	854.212	860.209	1244.63	1523.48	1356.63	863.281	1374.91	-0.671644	5.71648e-06	0.000692563	Glyur001701s00038223	Scaffold01701	30406	37040	-	1667	-	- && Q9FKS8.1 RecName: Full=Lysine histidine transporter 1 && PF01490:Transmembrane amino acid transporter protein	Aa_trans
Glyur000335s00017447	371.187	313.986	334.09	1088.12	482.593	952.258	339.754	840.991	-1.30708	6.06902e-06	0.000721966	Glyur000335s00017447	Scaffold00335	41892	45805	-	1803	-	- && Q9SL95.1 RecName: Full=Molybdate transporter 1; AltName: Full=Sulfate transporter like protein 5.2 && PF16983:Molybdate transporter of MFS superfamily	-
Glyur000238s00016792	160.044	109.948	136.183	38.0684	65.292	45.5765	135.392	49.6457	1.44507	1.06489e-05	0.00111137	Glyur000238s00016792	Scaffold00238	149329	153355	-	1762	-	- && Q7XJR2.2 RecName: Full=Probable anion transporter 3, chloroplastic; AltName: Full=Phosphate transporter PHT4;2; Flags: Precursor && PF07690:Major Facilitator Superfamily	MFS_1
Glyur001306s00030551	1163.69	1281.32	1153.15	2376.1	1638.92	2214.82	1199.39	2076.62	-0.791863	1.54475e-05	0.00154416	Glyur001306s00030551	Scaffold01306	32976	36208	-	2371	-	- && Q9C5L3.1 RecName: Full=Putative glycerol-3-phosphate transporter 1; Short=G-3-P transporter 1; AltName: Full=Glycerol-3-phosphate permease 1; Short=AtG3Pp1; Short=G-3-P permease 1; AltName: Full=Protein PHOSPHATE STARVATION-INDUCED GENE 3; Short=AtPS3 && PF07690:Major Facilitator Superfamily	MFS_1
Glyur001712s00031457	1542.59	1427.21	1462.75	2775.82	2575.72	1993.73	1477.52	2448.43	-0.728529	1.95847e-05	0.00186551	Glyur001712s00031457	Scaffold01712	14694	19932	-	1745	-	- && Q9SYD6.2 RecName: Full=Protein DETOXIFICATION 42; Short=AtDTX42; AltName: Full=Aluminum-activated citrate transporter; AltName: Full=AtMATE; AltName: Full=FRD-like protein; AltName: Full=Multidrug and toxic compound extrusion protein 42; Short=MATE protein 42 && PF01554:MatE	MatE
Glyur003799s00036831	2046.83	1983.29	1949.68	682.059	1233.92	1150.08	1993.27	1022.02	0.963294	2.58976e-05	0.00226195	Glyur003799s00036831	Scaffold03799	5421	10178	+	1861	-	- && P93039.2 RecName: Full=Nucleobase-ascorbate transporter 4; Short=AtNAT4; Short=AtPER && PF00860:Permease family	-
Glyur000565s00025204	3260.66	2552.06	3210.6	5248.16	7800.03	4437.41	3007.77	5828.53	-0.954418	3.19492e-05	0.00269213	Glyur000565s00025204	Scaffold00565	128837	134055	-	2391	-	- && Q03194.1 RecName: Full=Plasma membrane ATPase 4; AltName: Full=Proton pump 4 && PF00122:E1-E2 ATPase|PF00702:haloacid dehalogenase-like hydrolase|PF00690:Cation transporter/ATPase, N-terminus	E1-E2_ATPase
Glyur002418s00033279	34.7084	33.8302	35.2705	144.872	74.7546	85.3348	34.603	101.654	-1.55229	4.24523e-05	0.00324439	Glyur002418s00033279	Scaffold02418	36051	37353	-	808	-	- && O81123.1 RecName: Full=Zinc transporter 1; AltName: Full=ZRT/IRT-like protein 1; Flags: Precursor && PF02535:ZIP Zinc transporter	-
Glyur001136s00034204	36.6366	42.2877	51.9261	125.837	119.229	85.3348	43.6168	110.134	-1.33568	4.98508e-05	0.00372323	Glyur001136s00034204	Scaffold01136	34516	39772	-	1161	-	- && Q27GI3.2 RecName: Full=Nucleobase-ascorbate transporter 6; Short=AtNAT6 && PF00860:Permease family	-
Glyur001895s00033539	634.392	629.03	544.734	940.079	862.044	960.016	602.718	920.713	-0.61128	7.07705e-05	0.00487057	Glyur001895s00033539	Scaffold01895	18439	22446	-	2096	-	- && Q10PP8.1 RecName: Full=Metal tolerance protein 4; Short=OsMTP4 && PF01545:Cation efflux family|PF16916:Dimerisation domain of Zinc Transporter	-
Glyur000019s00002137	1.92824	5.28597	2.93921	17.9768	52.0444	20.364	3.38447	30.1284	-3.16839	9.05058e-05	0.00590356	Glyur000019s00002137	Scaffold00019	317268	318030	+	559	-	- && Q9FY75.2 RecName: Full=Potassium transporter 7; Short=AtHAK7; Short=AtPOT7 && PF02705:K+ potassium transporter	K_trans
Glyur003111s00038646	197.645	165.979	168.515	95.1711	76.6472	99.8805	177.38	90.5662	0.971146	9.07204e-05	0.00590356	Glyur003111s00038646	Scaffold03111	4396	7897	+	1157	-	- && Q0WU02.1 RecName: Full=Metal tolerance protein 10; Short=AtMTP10 && PF16916:Dimerisation domain of Zinc Transporter|PF01545:Cation efflux family	-
Glyur001170s00029937	88.6991	50.7453	44.0882	142.757	228.995	128.972	61.1775	166.908	-1.44712	9.97497e-05	0.00633435	Glyur001170s00029937	Scaffold01170	3024	7265	-	1760	-	- && Q6H501.2 RecName: Full=Probable cation transporter HKT6; Short=OsHKT6 && PF02386:Cation transport protein	-
Glyur000412s00023287	3565.32	3257.21	3206.68	5023.98	6595.44	4551.83	3343.07	5390.42	-0.689248	0.000110557	0.00679101	Glyur000412s00023287	Scaffold00412	19070	24446	-	1623	-	- && Q9XI23.1 RecName: Full=Boron transporter 4 && PF00955:HCO3- transporter family	-
Glyur000291s00016215	824.324	724.177	854.331	1101.87	1237.71	1384.75	800.944	1241.44	-0.632202	0.000111953	0.00686071	Glyur000291s00016215	Scaffold00291	62556	91028	+	3842	-	- && Q9LU41.2 RecName: Full=Calcium-transporting ATPase 9, plasma membrane-type; AltName: Full=Ca(2+)-ATPase isoform 9 && PF00702:haloacid dehalogenase-like hydrolase|PF00689:Cation transporting ATPase, C-terminus|PF00690:Cation transporter/ATPase, N-terminus|PF12515:Ca2+-ATPase N terminal autoinhibitory domain|PF13246:Cation transport ATPase (P-type)|PF00122:E1-E2 ATPase	Cation_ATPase_C
Glyur000131s00013013	783.83	760.122	763.215	1600.99	1388.17	991.047	769.056	1326.73	-0.786487	0.000118194	0.00707819	Glyur000131s00013013	Scaffold00131	312286	319302	-	2140	-	- && Q94LW6.1 RecName: Full=Probable sulfate transporter 3.5 && PF00916:Sulfate permease family|PF01740:STAS domain	Sulfate_transp
Glyur000271s00015162	124.372	150.121	152.839	319.352	275.362	213.337	142.444	269.35	-0.918871	0.00015065	0.0084628	Glyur000271s00015162	Scaffold00271	100115	111569	-	4851	-	- && Q9LHD1.1 RecName: Full=ABC transporter B family member 15; Short=ABC transporter ABCB.15; Short=AtABCB15; AltName: Full=Multidrug resistance protein 13; AltName: Full=P-glycoprotein 15 && PF00005:ABC transporter|PF00664:ABC transporter transmembrane region|PF07673:Protein of unknown function (DUF1602)	ABC_membrane
Glyur000445s00020017	1640.93	1731.68	1779.2	793.092	772.149	1293.6	1717.27	952.946	0.849501	0.000156677	0.00865668	Glyur000445s00020017	Scaffold00445	131864	141743	-	2336	-	- && Q650U0.1 RecName: Full=Probable sodium/metabolite cotransporter BASS5, chloroplastic; AltName: Full=Bile acid-sodium symporter family protein 5; Flags: Precursor >B8BDK4.1 RecName: Full=Probable sodium/metabolite cotransporter BASS5, chloroplastic; AltName: Full=Bile acid-sodium symporter family protein 5; Flags: Precursor && PF01758:Sodium Bile acid symporter family	-
Glyur000010s00000961	136.905	135.321	133.244	250.617	201.554	310.308	135.157	254.16	-0.910921	0.000162835	0.0087724	Glyur000010s00000961	Scaffold00010	469146	473473	+	2166	-	- && Q5JK32.2 RecName: Full=Potassium transporter 5; AltName: Full=OsHAK5 && PF02705:K+ potassium transporter	K_trans
Glyur001278s00025619	11.5695	9.51474	16.6555	60.275	30.2804	53.3342	12.5799	47.9632	-1.926	0.000221777	0.0110893	Glyur001278s00025619	Scaffold01278	56574	61351	-	2253	-	- && Q8H3P9.3 RecName: Full=Potassium transporter 7; AltName: Full=OsHAK7 && PF02705:K+ potassium transporter	K_trans
Glyur000136s00007900	644.997	686.118	635.849	1566.09	1546.19	768.013	655.655	1293.43	-0.980149	0.000243236	0.0119751	Glyur000136s00007900	Scaffold00136	16603	19964	+	1980	-	- && P53392.1 RecName: Full=High affinity sulfate transporter 2 && PF01740:STAS domain|PF00916:Sulfate permease family	Sulfate_transp
Glyur000027s00001557	238.138	209.324	235.137	115.263	141.939	71.7588	227.533	109.654	1.0532	0.000264619	0.0127883	Glyur000027s00001557	Scaffold00027	319216	323206	+	2466	-	- && Q9FF99.1 RecName: Full=Probable amino acid permease 7; AltName: Full=Amino acid transporter AAP7 && PF01490:Transmembrane amino acid transporter protein	Aa_trans
Glyur000173s00011838	772.261	752.722	667.201	1469.86	937.745	1239.29	730.728	1215.63	-0.734016	0.00029645	0.0139672	Glyur000173s00011838	Scaffold00173	225369	226991	-	1623	-	- && Q96303.1 RecName: Full=Inorganic phosphate transporter 1-4; Short=AtPht1;4; AltName: Full=H(+)/Pi cotransporter && PF00083:Sugar (and other) transporter	Sugar_tr
Glyur000332s00014975	186.075	119.463	218.481	396.546	482.593	250.186	174.673	376.442	-1.10684	0.000419713	0.0183904	Glyur000332s00014975	Scaffold00332	34437	42102	+	2807	-	- && Q9FEP7.1 RecName: Full=Sulfate transporter 1.3 && PF01740:STAS domain|PF00916:Sulfate permease family	Sulfate_transp
Glyur004853s00041810	11.5695	2.11439	12.7366	95.1711	33.1191	27.152	8.80681	51.8141	-2.54625	0.000425393	0.0186083	Glyur004853s00041810	Scaffold04853	73	4565	-	1112	-	- && Q9ZUS1.1 RecName: Full=WAT1-related protein At2g37460 && PF00892:EamA-like transporter family	DUF6
Glyur004449s00046214	11.5695	5.28597	12.7366	0	0	0	9.864	0	5.76125	0.00042703	0.0186179	Glyur004449s00046214	Scaffold04449	9647	10276	+	415	-	- && Q8LPK2.3 RecName: Full=ABC transporter B family member 2; Short=ABC transporter ABCB.2; Short=AtABCB2; AltName: Full=Multidrug resistance protein 2; AltName: Full=P-glycoprotein 2; Flags: Precursor && PF00664:ABC transporter transmembrane region	ABC_membrane
Glyur000103s00007455	100.269	81.4039	109.731	50.7579	47.3131	34.9097	97.1343	44.3269	1.13414	0.000518119	0.0214848	Glyur000103s00007455	Scaffold00103	250519	258077	-	3027	-	- && O49696.1 RecName: Full=Aluminum-activated malate transporter 12; Short=AtALMT12; AltName: Full=Quick anion channel 1 && PF11744:Aluminium activated malate transporter	-
Glyur000191s00015621	2055.51	2064.7	1813.49	2986.26	2486.77	3284.42	1977.9	2919.15	-0.561567	0.000521294	0.0215485	Glyur000191s00015621	Scaffold00191	90409	93066	-	1657	-	- && O04089.1 RecName: Full=Zinc transporter 4, chloroplastic; AltName: Full=ZRT/IRT-like protein 4; Flags: Precursor && PF02535:ZIP Zinc transporter	-
Glyur000301s00024491	1263.96	1199.91	1123.76	1666.55	1767.62	1562.21	1195.88	1665.46	-0.477859	0.00056739	0.0229487	Glyur000301s00024491	Scaffold00301	136819	138432	+	1614	-	- && Q8GYF4.2 RecName: Full=Probable inorganic phosphate transporter 1-5; Short=AtPht1;5; AltName: Full=H(+)/Pi cotransporter && PF00083:Sugar (and other) transporter	Sugar_tr
Glyur000041s00007109	792.508	737.921	811.222	519.211	581.004	403.401	780.55	501.205	0.639176	0.00070375	0.026621	Glyur000041s00007109	Scaffold00041	209914	218297	+	429	-	- && Q8LQX2.1 RecName: Full=ABC transporter G family member 32; Short=OsABCG32; AltName: Full=Pleiotropic drug resistance protein 16; Short=OsPDR16 && -	-
Glyur006108s00046616	34.7084	20.0867	14.6961	100.458	35.0117	108.608	23.1637	81.3593	-1.8097	0.00072458	0.0272521	Glyur006108s00046616	Scaffold06108	883	1188	+	306	-	- && A3BI11.1 RecName: Full=Zinc transporter 8; AltName: Full=ZRT/IRT-like protein 8; Short=OsZIP8; Flags: Precursor && PF02535:ZIP Zinc transporter	-
Glyur000127s00009195	69.4167	60.26	84.2574	21.1491	20.8177	39.7582	71.3114	27.2417	1.38722	0.000854948	0.0307477	Glyur000127s00009195	Scaffold00127	291803	295037	+	1812	-	- && O04249.1 RecName: Full=Sugar transport protein 7; AltName: Full=Hexose transporter 7 && PF00083:Sugar (and other) transporter	Sugar_tr
Glyur000214s00016035	142.69	163.865	173.413	6.34474	12.3014	81.4559	159.989	33.3673	2.25909	0.000874456	0.0310189	Glyur000214s00016035	Scaffold00214	206321	210136	+	2111	-	- && Q94B38.2 RecName: Full=Glucose-6-phosphate/phosphate translocator 2, chloroplastic; Flags: Precursor && PF03151:Triose-phosphate Transporter family	-
Glyur000004s00000476	202.465	213.553	186.15	461.051	266.846	342.309	200.723	356.735	-0.828927	0.000892366	0.031364	Glyur000004s00000476	Scaffold00004	592006	593791	+	1274	-	- && Q94DG6.1 RecName: Full=Zinc transporter 1; AltName: Full=ZRT/IRT-like protein 1; Short=OsZIP1; Flags: Precursor && PF02535:ZIP Zinc transporter	-
Glyur000551s00023185	66.5244	59.2028	61.7234	222.066	113.551	98.9107	62.4835	144.843	-1.21072	0.00104086	0.0354457	Glyur000551s00023185	Scaffold00551	139465	144182	+	1569	-	- && Q9C6W5.1 RecName: Full=ABC transporter G family member 14; Short=ABC transporter ABCG.14; Short=AtABCG14; AltName: Full=White-brown complex homolog protein 14; Short=AtWBC14 && PF01061:ABC-2 type transporter|PF00005:ABC transporter	ABC2_membrane
Glyur003598s00040474	1997.66	1852.2	1840.93	5548.47	3222.02	2204.16	1896.93	3658.22	-0.94736	0.0011356	0.0376007	Glyur003598s00040474	Scaffold03598	7151	10099	-	1565	-	- && Q9FL41.1 RecName: Full=WAT1-related protein At5g07050 && PF00892:EamA-like transporter family	DUF6
Glyur000552s00024340	96.4121	95.1474	89.3587	44.4132	44.4743	47.5159	93.6394	45.4678	1.04227	0.000923081580620281	0.0395402	Glyur000552s00024340	Scaffold00552	68867	73457	-	1966	-	- && P21727.1 RecName: Full=Triose phosphate/phosphate translocator, chloroplastic; Short=cTPT; AltName: Full=E30; AltName: Full=p36; Flags: Precursor && PF03151:Triose-phosphate Transporter family	-
Glyur000236s00014238	195.717	219.896	184.191	69.7921	67.1845	145.457	199.934	94.1445	1.0854	0.00138179	0.0427884	Glyur000236s00014238	Scaffold00236	125364	129675	+	2531	-	- && Q8GZD4.2 RecName: Full=Nucleobase-ascorbate transporter 3; Short=AtNAT3 && PF00860:Permease family	-
Glyur000412s00023301	496.522	463.051	482.031	833.276	996.413	564.373	480.535	798.021	-0.731731	0.00144385	0.0443445	Glyur000412s00023301	Scaffold00412	118238	119686	+	1449	-	- && Q0WP36.2 RecName: Full=Molybdate transporter 2; AltName: Full=Sulfate transporter like protein 5.1 && PF16983:Molybdate transporter of MFS superfamily	-
Glyur000093s00009387	6236.9	6630.72	7211.85	8626.73	9015.03	12675.1	6693.15	10105.6	-0.594421	0.00147244	0.0450645	Glyur000093s00009387	Scaffold00093	198602	200662	+	1581	-	- && Q9FJH8.1 RecName: Full=High affinity nitrate transporter 2.4; Short=AtNRT2:4 && PF07690:Major Facilitator Superfamily	MFS_1
Glyur000155s00012790	254.528	222.011	253.752	67.6772	121.121	167.76	243.43	118.853	1.03256	0.00148206	0.0453063	Glyur000155s00012790	Scaffold00155	6043	9695	-	2796	-	- && Q9SIT6.1 RecName: Full=ABC transporter G family member 5; Short=ABC transporter ABCG.5; Short=AtABCG5; AltName: Full=White-brown complex homolog protein 5; Short=AtWBC5 && PF01061:ABC-2 type transporter|PF00005:ABC transporter	ABC2_membrane
Glyur000003s00001145	84.8427	89.8614	92.0953	25.379	35.0117	56.2434	88.9331	38.878	1.19056	0.00160921	0.0480992	Glyur000003s00001145	Scaffold00003	166980	175706	-	1734	-	- && Q9LD37.1 RecName: Full=Probable cyclic nucleotide-gated ion channel 20, chloroplastic; AltName: Full=Cyclic nucleotide-binding transporter 1; Flags: Precursor && PF00520:Ion transport protein	Ion_trans
Glyur000022s00001962	537.015	423.934	533.957	304.547	354.848	335.521	498.302	331.639	0.58741	0.00163533	0.0488	Glyur000022s00001962	Scaffold00022	7304	10078	+	2028	-	- && Q69LA1.1 RecName: Full=Probable proline transporter 2 && PF01490:Transmembrane amino acid transporter protein	Aa_trans
